# Supplementary material for: Advancing Pediatric Oncology Rehabilitation: Survey Findings of Health Professionals’ Perceptions of Barriers to Care and a Framework for Action
Source: Cancers (Basel). 2023 Jan 23;15(3):693. doi: 10.3390/cancers15030693 (PMC9913711; doi:10.3390/cancers15030693)
Supplement: Supplementary file 1 [file cancers-15-00693-s001.zip]

Archive with 1 entries (1 files):
- cancers-2168586-supplementary.pdf
